# Supplementary material for: Antimicrobial Peptide Dendrimers and Quorum-Sensing Inhibitors in Formulating Next-Generation Anti-Infection Cell Therapy Dressings for Burns
Source: Molecules. 2021 Jun 24;26(13):3839. doi: 10.3390/molecules26133839 (PMC8270311; doi:10.3390/molecules26133839)
Supplement: Supplementary file 1 [file molecules-26-03839-s001.zip]

Archive with 1 entries (1 files):
- molecules-1227466-supplementary.pdf
